# Supplementary material for: The rise of the Himalaya enforced the diversification of SE Asian ferns by altering the monsoon regimes
Source: BMC Plant Biol. 2012 Nov 9;12:210. doi: 10.1186/1471-2229-12-210 (PMC3508991; doi:10.1186/1471-2229-12-210)
Supplement: Additional file 2 — Table S1. Information regarding taxon names, collecting localities, voucher numbers, Genbank accession numbers and distributional ranges for taxa included in the analyses. Distributional ranges are coded as follows: A, Africa; B, Tropical Asia; C, Japan; D, Taiwan; E, Southwest China; F, Hainan; G, most northern part of China; H, most southern part of China. [file 1471-2229-12-210-S2.xls]

## Sheet: Sheet1
Taxa	Locality, voucher	rbcL	rbcL-atpB	trnL-F	rps4-trnS	distributional range
Lemmaphyllum accedens (Blume) Donk	Indonesia; Hovenkamp 05-298 (L)	EU482936		EU483031	EU482986	B
Lemmaphyllum drymoglossoides (Baker) Ching	Guizhou; Zhang s.n.(PE)		GQ256155	GQ256241	GQ256391	BDFGH
Lemmaphyllum microphyllum C.Presl	Guangxi; X.C. Deng 31753 (PE)	GQ256314	GQ256154		GQ256390	BCDEF
Lemmaphyllum squamata (A. R. Sm. & X. C. Zhang) Li Wang	Guangxi; W.B. Xu 07087 (PE)	GU126692	GU126699	GU126721	GU126710	BH
Lepidomicrosorium buergerianum (Miq.) Ching & K. H. Ching	Yunnan; Shui 80894 (PE)	GQ256315	GQ256156	GQ256242	GQ256392	CEH
Lepidomicrosorium superficialis (Blume) Li Wang	Taiwan; Cranfill TW030 (UC)	EU482971	GU126708	GU126730	EU483022	BCDEH
Lepisorus affinis Ching	Cult. SZBG; Zhang 4219 (PE)	GQ256256	GQ256086	GQ256173	GQ256328	F
Lepisorus albertii (Regel) Ching	Xinjiang; Zhang 4325 (PE)	GQ256257	GQ256087	GQ256174	GQ256329	G
Lepisorus angustus Ching	Sichuan; Zhang 0645 (PE)	GQ256290	GQ256127	GQ256214	GQ256364	EFG
Lepisorus annamensis (C.Chr.) Li Wang	Hainan; D Li 873 (PE)	GQ256252	GQ256079	GQ256166	GQ256324	FH
Lepisorus annuifrons Ching	Japan; Kyoto Kokubo s.n. (TI)	GQ256258	GQ256089	GQ256176	GQ256331	C
Lepisorus asterolepis (Baker) Ching	Sichuan; Zhang 5171 (PE)	GQ256259	GQ256090	GQ256177	GQ256332	EF
Lepisorus bampsii (Pichi Serm.) M.J.Zink	Africa; R.Viane 11233 (PE)	GQ256260	GQ256091	GQ256178	GQ256333	A
Lepisorus bicolor Ching	Tibet; Zhang 5157 (PE)	GQ256261	GQ256092	GQ256179	GQ256334	EFH
Lepisorus boninensis Ching	Japan; TBG acc.54022	GQ256262	GQ256093	GQ256180	GQ256335	C
Lepisorus clathratus (C.B.Clarke) Ching	Yunnan;Zhang 4515 (PE)	GQ256275	GQ256110	GQ256197	GQ256349	EH
Lepisorus confluensis W.M.Chu	Yunnan; C.D. Xu s.n. (PE)	GQ256264	GQ256095	GQ256182	GQ256337	E
Lepisorus contortus (Christ) Ching	Sichuan; Zhang 5187 (PE)	GQ256266	GQ256097	GQ256184	GQ256339	EFG
Lepisorus elegans Ching et W.M.Chu	Yunnan; Zhang 4444 (PE)	GQ256268	GQ256100	GQ256187	GQ256342	E
Lepisorus excavatus (Bory ex Willd.) Ching	Tanzania; Hemp 3561 (DSM)	DQ642155	GQ256101	GQ256188	DQ642193	A
Lepisorus hachijoensis Kurata	Japan; Zhang 4358 (PE)	GQ256269	GQ256103	GQ256190	GQ256343	C
Lepisorus henryi (Hieron. ex C.Chr.) Li Wang	Yunnan; Shui 80679 (PE)	GQ256253	GQ256080	GQ256167	GQ256325	EH
Lepisorus heterolepis (Rosenst.) Ching	Tibet; Zhang 5064 (PE)	GQ256270	GQ256104	GQ256191	GQ256344	E
Lepisorus hsiawutaiensis Ching et S.K.Wu	Hebei; Q.R. Liu (PE)	GQ256271	GQ256105	GQ256192	GQ256345	G
Lepisorus inaequibasis Ching & S.K.Wu	Tibet; Zhang 4615 (PE)	GQ256320	GQ256162	GQ256248	GQ256398	E
Lepisorus kawakamii (Hayata) Tagawa	Taiwan; Ranker 2051 (COLO)	EU482940	GQ256106	GQ256193	DQ482990	D
Lepisorus kuchenensis (Y.C.Wu) Ching	Guangxi; J.M. Xi 08188 (PE)	GQ256272	GQ256107	GQ256194	GQ256346	DEF
Lepisorus lewissi (Baker) Ching	Anhui; Y Liu 05620 (PE)	GQ256273	GQ256108	GQ256195	GQ256347	F
Lepisorus likiangensis Ching et S.K.Wu	Yunnan; Zhang 4488 (PE)	GQ256274	GQ256109	GQ256196	GQ256348	E
Lepisorus lineariformis Ching et S.K.Wu	Tibet; Zhang 4771 (PE)	GQ256276	GQ256111	GQ256198	GQ256350	E
Lepisorus loriformis (Wall.) Ching	Yunnan; Zhang 4440 (PE)	GQ256278	GQ256114	GQ256201	GQ256352	EG
Lepisorus luchunensis Y. X. Lin	Yunnan; Qi 097 (PE)	HQ712000	HQ712007	HQ712019	HQ712008	E
Lepisorus macrosphaerus (Baker) Ching	Tibet; Zhang 4794 (PE)	GQ256280	GQ256116	GQ256203	GQ256354	EF
Lepisorus marginatus Ching	Hubei; Zhang 3360 (PE)	GQ256281	GQ256117	GQ256204	GQ256355	G
Lepisorus medogensis Ching et Y.X.Lin	Tibet;Z.D. Famg XZ-266 (PE)	GQ256282	GQ256118	GQ256205	GQ256356	E
Lepisorus megasorus (C.Chr.) Ching	Taiwan; Cranfill TW069 (UC)	DQ642158	GQ256119	GQ256206	DQ642196	D
Lepisorus miyoshianus (Makino) Fraser-Jenk. & Subh. Chandra	Sichuan; C.C. Liu DB06104 (PE)	GQ256255	GQ256085	GQ256172	GQ256327	CDEFG
Lepisorus monilisorus (Hayata) Tagawa	Taiwan; H.M. Zhang 20050117 (PE)	GQ256283	GQ256120	GQ256207	GQ256357	D
Lepisorus morrisonensis (Hayata) H..Ito	Tibet; Zhang 5113 (PE)	GQ256284	GQ256121	GQ256208	GQ256358	DEH
Lepisorus mucronata (Fée) Li Wang	Malaysia, Jaman 5891 (UC)	AY362562	GQ256081	GQ256168	AY362629	BDE
Lepisorus nudus Ching	Nepal; F.J. 1749		HQ712005	HQ712018	HQ712009	EH
Lepisorus nylamensis Ching et S. K. Wu	Tibet; Zhang 5276	HQ711999	HQ712004			EH
Lepisorus obscure-venulosus (Hayata) Ching	Guangxi; Zhang 4151 (PE)	GQ256286	GQ256123	GQ256210	GQ256360	DEF
Lepisorus oligolepidus (Baker) Ching	Tibet; Zhang 5082 (PE)	GQ256287	GQ256124	GQ256211	GQ256361	EFG
Lepisorus onoei Ching	Japan; Zhang 4352 (PE)	GQ256288	GQ256125	GQ256212	GQ256362	C
Lepisorus patungensis Ching et S.K.Wu	Hubei; Zhang 3413 (PE)	GQ256289	GQ256126	GQ256213	GQ256363	G
Lepisorus perrierianus Ching	Kenya; EB 245	HQ711995	HQ712003	HQ712017		A
Lepisorus platyrhynchos (Kunze) Li Wang	Cult. BGZ; Kreier s.n.	DQ642152	GQ256082	GQ256169	DQ642190	B
Lepisorus pseudonudus Ching	Sichuan; Zhang 4249 (PE)	GQ256291	GQ256128	GQ256215	GQ256365	EG
Lepisorus pseudoussuriensis Tagawa	Taiwan；Cranfill TW093 (UC)	EU482943	GQ256129	GQ256216	EU482993	D
Lepisorus rotundus Ching	Tanzania, Kilimanjaro; RV 7675	HQ711996	HQ712006	HQ712015	HQ712012	A
Lepisorus schraderi (Mett.) Faden	Reunion, Forest of Bebour;RV 8253	HQ711998	HQ712002	HQ712016	HQ712010	A
Lepisorus scolopendrium (Ham.ex D.Don.) Menhra	Tibet; Zhang 4659 (PE)	GQ256295	GQ256133	GQ256220	GQ256369	DEFH
Lepisorus sinensis (C.Chr.) Ching	Yunnan; Shui 81069 (PE)	GQ256296	GQ256134	GQ256221	GQ256370	EH
Lepisorus sordidus (C.Chr.) Ching	Yunnan; Zhang 3218 (PE)	GQ256297	GQ256135	GQ256222	GQ256371	E
Lepisorus soulinena (Christ) X.C.Zhang & Q.R.Liu	Sichuan; Zhang 5168 (PE)	GQ256321	GQ256163	GQ256249	GQ256399	E
Lepisorus spicata (L.) Li Wang	French Polynesia; Ranker 1915 (COLO)	EF463244	GQ256083	GQ256170	DQ642191	AB
Lepisorus stenistus (C.B.Clarke) Y.X.Lin	Tibet; Z.D. Fang XZ-412 (PE)	GQ256279	GQ256115	GQ256202	GQ256353	EH
Lepisorus subconfluence Ching	Yunnan; Zhang 4518 (PE)	GQ256299	GQ256137	GQ256224	GQ256373	E
Lepisorus sublinearis (Baker) Ching	Yunnan; Shui 81060 (PE)	GQ256300	GQ256138	GQ256225	GQ256374	E
Lepisorus suboligolepidus Ching	Yunnan; Zhang 4537 (PE)		GQ256140	GQ256227	GQ256376	DE
Lepisorus subsessilis Ching et Y.X.Lin	Guangxi; Zhang 1075 (PE)		GQ256141	GQ256228	GQ256377	F
Lepisorus thaipaiensis Ching et S.K.Wu	Shanxi; G.Y.Rao 2005-045A (PE)	GQ256302	GQ256142	GQ256229	GQ256378	G
Lepisorus thunbergianus (Kaulf.) Ching	Japan; Koichi Ohora 2005042404 (TI)	GQ256305	GQ256145	GQ256232	GQ256381	BCDEFG
Lepisorus tibeticus Ching et S.K.Wu	Tibet;Zhang 4694 (PE)	GQ256307	GQ256147	GQ256234	GQ256383	E
Lepisorus tosaensis (Makino) H.Ito	Japan; Sayumi Fujimoto 2005042904 (TI)	GQ256309	GQ256149	GQ256236	GQ256385	CDEF
Lepisorus uchiyamae (Makino) H.Ito	Japan; Sayumi Fujimoto 2005042902 (TI)	GQ256310	GQ256150	GQ256237	GQ256386	C
Lepisorus ussuriensis (Regel & Maack) Ching var. distans (Makino) Tagawa	Japan;Sayumi Fujimoto SF05051602 (TI)	GQ256312	GQ256152	GQ256239	GQ256388	C
Lepisorus ussuriensis (Regel et Maack) Ching	Heilongjiang; B.D.Liu s.n. (PE)	GQ256311	GQ256151	GQ256238	GQ256387	G
Lepisorus vesiculari-paleaceus (Hieron.) Pic. Serm.	Uganda, Bwindi forest; RV 11233	HQ711997	HQ712001		HQ712011	A
Lepisorus waltonii (Ching) S. L. Yu	Tibet; Zhang 4639 (PE)	GQ256322	GQ256164	GQ256250	GQ256400	E
Lepisorus xiphiopteris (Baker) W.M.Chu	Yunnan; C.D. Xu A0303 (PE)	GQ256313	GQ256153	GQ256240	GQ256389	E
Neocheiropteris palmatopedata (Baker) Christ	Yunnan; Zhang 4482 (PE)	GQ256318	GQ256160	GQ256246	GQ256396	EH
Neolepisorus ensatus (Thunb.) Ching	Korea; Zhang 3611 (PE)	GQ256319	GQ256161	GQ256247	GQ256397	BCDEH
Neolepisours fortunei (T. Moore) Li Wang	Yunnan; Shui 80768 (PE)		GQ256157	GQ256243	GQ256393	ABDEFGH
Paragramma longifolius (Blume) Holttum	Malay Peninsula; Cranfill BF012 (UC)	DQ642157	GQ256113	GQ256200	DQ642195	BH
Tricholepidium maculosum (Christ) Ching	Yunnan; Shui 80596 (PE)	GQ256323	GQ256165	GQ256251	GQ256401	BEH
